# Supplementary material for: Array comparative genomic hybridization identifies high level of PI3K/Akt/mTOR pathway alterations in anal cancer recurrences
Source: Cancer Med. 2018 May 26;7(7):3213–25. doi: 10.1002/cam4.1533 (PMC6051172; doi:10.1002/cam4.1533)
Supplement: Supplementary file 4 [file CAM4-7-3213-s004.xlsx]

## Sheet: Feuil1
Supplementary Table 1. Primer sequences used for HRM and Sanger sequencing of KRAS, BRAF, PIK3CA and TP53 genes.
Gene	Exon	Genomic position*	Upper (5'-3')	Lower (5'-3')	Amplicon size (pb)	Annealing temperature
KRAS	2	chr12:25398212-25398327	CTGCTGAAAATGACTGAA	ATTGTTGGATCATATTCGT	116	55°C
KRAS	3	chr12:25378523-25378618	CAAAACAGGCTCAGGACTTA	CTGTATTTATTTCAGTGTTACTTACC	96	55°C
KRAS	4	chr12:25380211-25380313	GAAACCTGTCTCTTGGAT	CAAATACACAAAGAAAGC	103	55°C
BRAF	15	chr7:140453027-140453224	CTACTGTTTTCCTTTACTTACTACACCTCA	TCTCAGGGCCAAAAATTTAATCA	198	55°C
PIK3CA	9	chr3:178936046-178936139	CAGCTCAAAGCAATTTCTACACGA	TCCATTTTAGCACTTACCTGTGACTC	94	65°C
PIK3CA	9	chr3:178935909-178936137	TGTATTTGCTTTTTCTGTAAATCAT	CATTTTAGCACTTACCTGTGACTC	229	65°C
PIK3CA	20	chr3:178952040-178952125	AGCAAGAGGCTTTGGAGTATTTCAT	GTGGAAGATCCAATCCATTTTTGTT	86	65°C
PIK3CA	20	chr3:178951923-178952196	AGCATGCCAATCTCTTCATAAATCTT	CAGTGTGGAATCCAGAGTGAGCTT	274	65°C
TP53	5a	Chr17:7578408-7578593	GCCCTGACTTTCAACTCTG	CCTCACAACCTCCGTCAT	186	55°C
TP53	5b	Chr17:7578337-7578451	TGGCCATCTACAAGCAGTC	CAGCCCTGTCGTCTCTC	115	55°C
TP53	6	Chr17:7578146-7578298	TGCTCTTAGGTCTGGCCCC	TCCTCCCAGAGACCCCAGTT	153	55°C
TP53	7	Chr17:7577475-7577637	CCTCATCTTGGGCCTGTGTTATCT	GCAGGGTGGCAAGTGGCTC	163	55°C
TP53	8	Chr17:7576989-7577197	TTTCCTTACTGCCTCTTGCTTCT	CCTCCACCGCTTCTTGTCC	209	55°C
* : Human GRCh37/hg19
