# Supplementary material for: Array comparative genomic hybridization identifies high level of PI3K/Akt/mTOR pathway alterations in anal cancer recurrences
Source: Cancer Med. 2018 May 26;7(7):3213–25. doi: 10.1002/cam4.1533 (PMC6051172; doi:10.1002/cam4.1533)
Supplement: Supplementary file 6 [file CAM4-7-3213-s006.xlsx]

## Sheet: Table 1
Supplementary Table 3. Clinico-pathological features of the 49 ASCC patients.
Total	Total population (n=49)	Naive-treatment (n=27)	Recurrence (n=22)	p-value*
Gender:
Female	38	24	14	0.08 (NS)
Male	11	3	8
Site of tumour samples:
Anus	46	26	20	0.19 (NS)
Lymph node	1	1	0
Other metastatic site	2	0	2
Concomitant HIV infection:
Yes	4	0	4	0.07 (NS)
No	45	27	18
Tumour differentiation:
Poor	7	4	3	0.77 (NS)
Moderate/Well	42	23	19
HPV status:
HPV genotype 16 positive	43	27	16	0.04
HPV genotype 6-11 positive	1	0	1
HPV genotype 18 positive	2	0	2
HPV negative	3	0	3
PIK3CA mutation
Mutations	16	6	10	0.08 (NS)
Wild-Type	33	21	12
KRAS mutation
Mutations	2	0	2	0.38 (NS)
Wild-Type	47	27	20
PIK3CA/KRAS mutation
Mutations	18	6	12	0.02
Wild-Type	31	21	10
TP53 mutation
Mutations	2	0	2	0.38 (NS)
Wild-Type	47	27	20
Initial therapy
-Surgery (local excision/APR):	8	8	0	NA
alone	4	4	-
followed by RT	3	3	-
followed by CRT	1	1	-
-Radiation	15	5	10
-Chemoradiation	30	18	12
with concomitant 5FU-CDDP	24	15	9
with concomitant 5FU-MMC	3	1	2
with other concomitant CT	3	2	1
Follow-up in months
Median (range)	46.2 (9.8-278)	44.6 (13.9-169)	46.7 (9.8-278)	NA
5FU=5-Fluorouracil
APR=Abdominoperineal resection
CDDP=Cisplatin
CRT=Chemoradiotherapy
CT=Chemotherapy
MMC=Mitomycin C
RT=Radiotherapy
* : Chi-square test
NA : Not Applicable
