# Supplementary material for: Array comparative genomic hybridization identifies high level of PI3K/Akt/mTOR pathway alterations in anal cancer recurrences
Source: Cancer Med. 2018 May 26;7(7):3213–25. doi: 10.1002/cam4.1533 (PMC6051172; doi:10.1002/cam4.1533)
Supplement: Supplementary file 7 [file CAM4-7-3213-s007.xlsx]

## Sheet: ST-4
Supplementary Table 4. Copy number alterations : gain and deletion metrics for each sample.
		Number of CGH segments					Fraction of the altered genome
Tumour number	Tumour status	Deleted	Normal	Gained	Total segments		Deleted *	Normal *	Gained *	Total altered fraction *	Percentage
T20	Naive	17	107	40	164		38386858	2284616968	679575531	717962389	23.91
T4	Naive	10	54	37	101		21462027	2013404188	938481487	959943514	32.28
T2	Naive	36	113	34	183		708858208	2146532014	142522922	851381130	28.40
T27	Naive	18	68	23	109		160942917	2467670457	374205684	535148601	17.82
T17	Naive	20	79	83	182		364933555	1863846164	773488579	1138422134	37.92
T26	Naive	51	158	67	276		422611303	2056154582	515633453	938244756	31.33
T19	Naive	15	66	25	106		21119453	2547809548	427429929	448549382	14.97
T25	Naive	4	80	42	126		239955	2943212712	58539901	58779856	1.96
T24	Naive	21	80	12	113		19721284	2975063162	9210156	28931440	0.96
T23	Naive	52	84	62	198		504187684	2061704987	435000909	939188593	31.30
T13	Naive	22	82	40	144		375582945	2457301147	168937528	544520473	18.14
T15	Naive	9	77	21	107		24383649	2961615201	17474742	41858391	1.39
T12	Naive	29	43	36	108		252126032	1893375651	843168967	1095294999	36.65
T16	Naive	15	63	46	124		96254766	2383101733	512582914	608837680	20.35
T14	Naive	9	89	39	137		5903354	2531750638	465821146	471724500	15.71
T1	Naive	19	50	63	132		478459297	1856609643	661086890	1139546187	38.03
T18	Naive	22	51	51	124		316529679	2095995723	590307261	906836940	30.20
T10	Naive	4	74	37	115		2847783	2955652326	45974254	48822037	1.62
T9	Naive	20	55	47	122		133564672	2503725973	362179425	495744097	16.53
T8	Naive	8	97	61	166		575594	2570269792	432111292	432686886	14.41
T3	Naive	20	80	78	178		258408694	2416500343	320740998	579149692	19.33
T22	Naive	15	62	39	116		167266710	2474476899	361954586	529221296	17.62
T5	Naive	9	71	35	115		155349897	2716877295	130522988	285872885	9.52
T21	Naive	13	103	29	145		10255112	2747388970	243919640	254174752	8.47
T11	Naive	30	151	205	386		195979569	1985475984	799388871	995368440	33.39
T7	Naive	57	79	31	167		443587851	1961566009	584303617	1027891468	34.38
T6	Naive	7	70	18	95		1150417	2961523278	41765489	42915906	1.43
T30	Recurrence	26	79	37	142		239646882	2537845072	194907468	434554350	14.62
T31	Recurrence	62	74	46	182		337441457	2029283959	591527665	928969122	31.40
T32	Recurrence	3	48	17	68		5204435	2892491084	102204601	107409036	3.58
T36	Recurrence	12	63	19	94		52833101	2949504849	1672442	54505543	1.81
T28	Recurrence	41	118	19	178		434837520	2489860206	77566139	512403659	17.07
T35	Recurrence	29	91	61	181		313567941	2126313940	558852407	872420348	29.09
T49	Recurrence	19	56	39	114		252873929	2575839678	173039352	425913281	14.19
T48	Recurrence	10	71	102	183		25174033	1425830493	1516050465	1541224498	51.94
T47	Recurrence	41	95	40	176		561352741	2099053808	332591488	893944229	29.87
T46	Recurrence	14	66	18	98		71805895	2826904421	105605607	177411502	5.91
T33	Recurrence	45	90	29	164		311205284	2634839226	25845584	337050868	11.34
T43	Recurrence	38	61	24	123		450712931	2295209534	257496779	708209710	23.58
T45	Recurrence	101	176	182	459		577307903	1903266428	491478959	1068786862	35.96
T44	Recurrence	14	76	17	107		11302247	2660891641	327160908	338463155	11.28
T34	Recurrence	16	63	26	105		110321995	2720873555	171741674	282063669	9.39
T42	Recurrence	35	96	93	224		128441634	2293731776	572454863	700896497	23.41
T29	Recurrence	32	112	25	169		114729158	2448198737	435636635	550365793	18.35
T39	Recurrence	8	56	26	90		34129111	2798510760	171200059	205329170	6.84
T41	Recurrence	39	88	31	158		283119064	2411744963	304806367	587925431	19.6
T38	Recurrence	7	347	196	550		335749	2850679370	149286739	149622488	4.99
T40	Recurrence	19	85	34	138		127116880	2246654276	595718915	722835795	24.34
T37	Recurrence	7	58	32	97		52884334	2876125483	74303775	127188109	4.23
Median total tumours (n=49)					137 (68-550)**						17.82 (0.96-51.94)
Median treatment-naive tumours (n=27)					126 (95-386)						18.14 (0.96-38.03)
Median recurrences (n=22)					150 (68-550)						15.84 (1.81-51.94)
* number of base pair (bp)
** Median (range)
