# Supplementary material for: Array comparative genomic hybridization identifies high level of PI3K/Akt/mTOR pathway alterations in anal cancer recurrences
Source: Cancer Med. 2018 May 26;7(7):3213–25. doi: 10.1002/cam4.1533 (PMC6051172; doi:10.1002/cam4.1533)
Supplement: Supplementary file 8 [file CAM4-7-3213-s008.xlsx]

## Sheet: Table 1
Supplementary Table 5. Relationship between “number of distinct CGH segments” status and clinico-pathological characteristics in the 22 recurrent tumours.
Total	Total population (n=22)	Low number of distinct CGH fragments (n=14)	High number of distinct CGH fragments (n=8)	p-value*
Gender:
Female	14	10	4	0.59 (NS)
Male	8	4	4
Site of tumour samples:
Anus	20	12	8	NA
Lymph node	0	0	0
Other metastatic site	2	2	0
Concomitant HIV infection:
Yes	4	3	1	0.96 (NS)
No	18	11	7
Tumour differentiation:
Poor	3	1	2	0.60 (NS)
Moderate/Well	19	13	6
HPV status:
HPV genotype 16 positive	16	10	6	0.86 (NS)
HPV genotype 6-11 positive	1	1	0
HPV genotype 18 positive	2	1	1
HPV negative	3	2	1
PIK3CA mutation
Mutations	10	6	4	0.90 (NS)
Wild-Type	12	8	4
KRAS mutation
Mutations	2	1	1	0.73 (NS)
Wild-Type	20	13	7
PIK3CA/KRAS mutation
Mutations	12	7	5	0.90 (NS)
Wild-Type	10	7	3
TP53 mutation
Mutations	2	1	1	0.73 (NS)
Wild-Type	20	13	7
Initial therapy
-Radiation	10	4	6	0.097 (NS)**
-Chemoradiation	12	10	2
with concomitant 5FU-CDDP	9	7	2
with concomitant 5FU-MMC	2	2	0
with other concomitant CT	1	1	0
5FU=5-Fluorouracil
CDDP=Cisplatin
CT=Chemotherapy
MMC=Mitomycin C
* : Chi-square test
** : Radiation versus Chemoradiation
NA : Not Applicable
